# Supplementary material for: Molecular Characterization of the α-Subunit of Na+/K+ ATPase from the Euryhaline Barnacle Balanus improvisus Reveals Multiple Genes and Differential Expression of Alternative Splice Variants
Source: PLoS One. 2013 Oct 9;8(10):e77069. doi: 10.1371/journal.pone.0077069 (PMC3793950; doi:10.1371/journal.pone.0077069)
Supplement: Table S3 — Sequences used in Figure 5 and Figure 9. (XLSX) [file pone.0077069.s009.xlsx]

## Sheet: Table S3
TABLE S3. Sequences used in Figure 5 and Figure 9.
Species	Species Abbr.	Description in Fig 5	Accession	Fig 5	Fig 9
Artemis franciscana	A.fra		P17326	x
Artemis franciscana	A.fra		P28774	x
Anopheles gambiae	A.gam	AGAP002858-PA	XP_312058	x
Anopheles gambiae	A.gam	AGAP002858-PB	XP_003436270	x
Anopheles gambiae	A.gam	AGAP002858-PC	XP_003436267		x
Anopheles gambiae	A.gam	AGAP002858-PD	XP_003436268	x
Acyrthosiphon pisum	A.pis		XP_001948923		x
Aphis nerii	A.ner	NaK1	AFU25665	x
Aphis nerii	A.ner	NaK2	AFU25666	x
Apis mellifera	Ap.mel		XP_003250422		x
Ascaris suum	A.suu		ADY40587	x
Ailuropoda melanoleuca	A.mel		XP_002924002		x
Ascaris suum	A.suu		ADY40856	x
Ascaris suum	A.suu		ADY40587		x
Ascaris suum	A.suu		ADY40930	x
Amblyomma variegatum	A.var		DAA34091		x
Balanus amphitrite	B.amp	Nak1	N/A (predicted from EST)	x	x
Balanus amphitrite	B.amp	Nak2	N/A (predicted from EST)	x
Balanus improvisus	B.imp	Nak1	KC357568	x	x
Balanus improvisus	B.imp	Nak2	KC357570	x
Brugia malayi	B.mal		EDP29375	x
Boisea trivittata	B.tri	NaK1	AFU25668	x
Bombus impatiens	Bo.imp		XP_003488796		x
Chrysochus auratus	C.aur	NaK1A-p	AFU25669	x
Chrysochus auratus	C.aur	NaK1B-p	AFU25670	x
Carassius auratus	Ca.aur		BAB60722		x
Capitella teleta	C.cap	Capca1_168025	ELU12040	x	x
Capitella teleta	C.cap	Capca1_182016	ELU16373	x
Cyrtepistomus castaneus	C.cas	NaK1	AFU25671	x
Cyrtepistomus castaneus	C.cas	NaK2	AFU25672	x
Caenorhabditis elegans	C.ele	catp-4	NP_497034	x
Caenorhabditis elegans	C.ele	eat-6	NP_506269	x
Ctenocephalides felis	C.fel		AAB28239		x
Crassostrea gigas	C.gig		EKC34610	x	x
Callinectes sapidus	C.sap		AF327439	x
Cycnia tenera	C.ten	NaK1	AFU25673	x
Dictyostelium discoideum	D.dis		XP_642777	x
Dictyostelium discoideum	D.dis		XP_647420	x
Danaus gilippus	D.gil	NaK1	AFU25675	x
Drosophila melanogaster	D.mel	Atpalpha, isoA	NP_732572	x	x
Drosophila melanogaster	D.mel	Atpalpha, isoG	NP_996248	x
Drosophila melanogaster	D.mel	Atpalpha, isoH	NP_996247	x
Drosophila melanogaster	D.mel	Atpalpha, isoI	NP_001163667	x
Drosophila melanogaster	D.mel	CG3701-PA	NP_611674	x
Drosophila melanogaster	D.mel	CG40625	NP_001104092	x
Doryteuthis opalescens	D.opa		ABO61333	x	x
Doryteuthis pealeii	D.pea		ABO61332	x
Danaus eresimus	D.ere	NaK1-p	AFU25674	x
Danaus plexippus	D.ple	NaK1	AFU25676	x
Danaus plexippus	D.ple	NaK1, DPGLEAN09831	EHJ73788	x	x
Danaus plexippus	D.ple	NaK2A, DPGLEAN02739	EHJ77843	x
Danaus plexippus	D.ple	NaK2B, DPGLEAN02030	EHJ67584	x
Drosophila pseudoobscura	D.pse	GA19046-PC	EIM52611	x
Drosophila pseudoobscura	D.pse	GA23078	EDY72407	x
Daphnia pulex	D.pul		EFX69525	x
Daphnia pulex	D.pul		EFX71103	x
Daphnia pulex	D.pul		EFX71104	x
Daphnia pulex	D.pul		EFX71105	x
Daphnia pulex	D.pul		EFX88073	x
Daphnia pulex	D.pul		EFX88361	x	x
Danio rerio	D.rer	atp1a1	NP_571761	x
Danio rerio	D.rer	atp1a1a.2	NP_571762	x
Danio rerio	D.rer	atp1a1a.3	NP_571763	x
Danio rerio	D.rer	atp1a1a.4	NP_571764	x
Danio rerio	D.rer	atp1a1a.5	NP_835200	x
Danio rerio	D.rer	atp1a1b	NP_571765	x
Danio rerio	D.rer	iso6, atp1a3b	AAG27058, NP_571760	x	x
Danio rerio	D.rer	atp1a3a	NP_571759	x	x
Danio rerio	D.rer	atpa2	NP_571758	x
Exopalaemon carinicauda	E.car	xxx	AFM54541	x
Euchaetes egle	E.egl	NaK1	AFU25677	x
Fenneropenaeus chinensis	F.chi		BM303114 (EST)		x
Fenneropenaeus indicus	F.ind		ADN83843	x	x
Homarus americanus	H.ame		AAN17736	x	x
Heterocephalus glaber	H.gla		EHB02517		x
Hirudo medicinalis	H.med		AAX09623	x
Harpegnathos saltator	H.sal		EFN85240		x
Homo sapiens	H.sap	ATP1A1	P05023, NP_000692	x
Homo sapiens	H.sap	ATP1A2	P50993, NP_000693	x
Homo sapiens	H.sap	ATP1A3, iso1	P13637, NP_689509	x
Homo sapiens	H.sap	ATP1A3, iso3	NP_001243143		x
Homo sapiens	H.sap	ATP1A4	Q13733, NP_653300	x
Homo sapiens	H.sap	ATP12A	P54707, NP_001667	x
Homo sapiens	H.sap	ATP4A	P20648, NP_000695	x
Hydra vulgaris	H.vul		P35317	x	x
Ixodes scapularis	I.sca		XP_002404061		x
Limenitis archippus	L.arc	NaK1	AFU25678	x
Lophocampa caryae	L.car	NaK1	AFU25679	x
Labidomera clivicollis	L.cli	NaK1-p	AFU25680	x
Lycorea halia	L.hal	NaK1	AFU25681	x
Lygaeus kalmii	L.kal	NaK1A	AFU25682	x
Lygaeus kalmii	L.kal	NaK1B	AFU25683	x
Lygaeus kalmii	L.kal	NaK1C-p	AFU25684	x
Lygaeus kalmii	L.kal	NaK2-p	AFU25685	x
Limulus polyphemus	L.pol		FN232090		x
Litopenaeus stylirostris	L.sty		AEX07319	x
Litopenaeus vannamei	L.van		FE109922 (EST)		x
Monosiga brevicollis	M.bre		XP_001742517	x	x
Megacyllene robiniae	M.rob	NaK1	AFU25686	x
Mus musculus	M.mus		EDL24297		x
Nematostella vectensis	N.vec		XP_001632743	x	x
Octopus bimaculatus	O.bim		AEH68837	x
Oncopeltus fasciatus	O.fas	NaK1A	AFU25689	x
Oncopeltus fasciatus	O.fas	NaK1B-p	AFU25688	x
Oncopeltus fasciatus	O.fas	NaK1C-p	AFU25687	x
Trichinella spiralis	O.fas	NaK2-p	AFU25690	x
Papilio glaucus	P.gla	NaK1	AFU25667	x
Pediculus humanus	P.hum		XP_002427714		x
Pachygrapsus marmoratus	P.mar		ABA02166	x	x
Penaeus monodon	P.mon		ABD59803	x	x
Pan troglodytes	P.tro		XP_003316427		x
Plagiodera versicolora	P.ver	NaK1	AFU25691	x
Rattus norvegicus	R.nor		EDM08050		x
Rhyssomatus lineaticollis	R.lin	NaK1A-p	AFU25693	x
Rhyssomatus lineaticollis	R.lin	NaK1B-p	AFU25692	x
Schistosoma mansoni	S.man		AAL09322	x
Schistosoma mansoni	S.man		CAZ29204	x
Strongylocentrotus purpuratus	S.pur		NP_001116982	x	x
Salpingoeca rosetta	Salpi		EGD73524	x	x
Salpingoeca rosetta	Salpi		EGD75712	x
Salpingoeca rosetta	Salpi		EGD77429	x	x
Salpingoeca rosetta	Salpi		EGD78059	x	x
Tribolium castaneum	T.cas	NaK1, LOC663833	XP_974960	x	x
Tribolium castaneum	T.cas	NaK2A, LOC660125	XP_971478	x
Tribolium castaneum	T.cas	NaK2B, LOC661036	XP_001811788	x
Tribolium castaneum	T.cas	NaK2C, LOC661092	XP_972369	x
Trichordestra legitima	T.leg	NaK1	AFU25694	x
Trichinella spiralis	T.spi		XP_003369418		x
Tetraopes tetrophthalmus	T.tet	NaK1	AFU25695	x
Tetraopes tetrophthalmus	T.tet	NaK2-p	AFU25696	x
Xenopus laevis	X.lae		NP_001080440		x
Xenopus tropicalis	X.tro		NP_001120366		x
